# Supplementary material for: A Portrait of the Chromophore as a Young System—Quantum-Derived Force Field Unraveling Solvent Reorganization upon Optical Excitation of Cyclocurcumin Derivatives
Source: Molecules. 2024 Apr 12;29(8):1752. doi: 10.3390/molecules29081752 (PMC11052401; doi:10.3390/molecules29081752)
Supplement: Supplementary file 1 [file molecules-29-01752-s001.zip]

Archive with 1 entries (1 files):
- molecules-2879232-supplementary.pdf
